# Supplementary material for: Organic–Inorganic Hybrid Nanoparticles for Enhancing Adhesion of 2K Polyurethane to Steel and Their Performance Optimization Using Response Surface Methodology
Source: Polymers (Basel). 2024 Oct 4;16(19):2816. doi: 10.3390/polym16192816 (PMC11478698; doi:10.3390/polym16192816)
Supplement: Supplementary file 1 [file polymers-16-02816-s001.zip]

Archive with 1 entries (1 files):
- polymers-3208974-supplementary.pdf
